# Supplementary material for: Trait Emotional Intelligence and Children’s Eating Practices
Source: Behav Sci (Basel). 2026 Feb 20;16(2):302. doi: 10.3390/bs16020302 (PMC12938787; doi:10.3390/bs16020302)
Supplement: Supplementary file 1 [file behavsci-16-00302-s001.zip]

Archive with 1 entries (1 files):
- behavsci-4074392-supplementary.pdf
